# Supplementary material for: Evaluation of Drug Interactions in Hospitalized Patients with Respiratory Disorders in Greece
Source: Adv Respir Med. 2023 Feb 5;91(1):74–92. doi: 10.3390/arm91010008 (PMC9952796; doi:10.3390/arm91010008)
Supplement: Supplementary file 1 [file arm-91-00008-s001.zip]

Archive with 1 entries (1 files):
- arm-2141880-supplementary.pdf
